# Supplementary material for: The TCRAT Technique (Total Coronary Revascularization via Left Anterior Thoracotomy): Renaissance in Minimally Invasive On-Pump Multivessel Coronary Artery Bypass Grafting?
Source: J Cardiovasc Dev Dis. 2026 Jan 4;13(1):28. doi: 10.3390/jcdd13010028 (PMC12841949; doi:10.3390/jcdd13010028)
Supplement: Supplementary file 1 [file jcdd-13-00028-s001.zip]

Archive with 7 entries (6 files):
- Video/
- Video/Video 1 .mp4
- __MACOSX/Video/._Video 1 .mp4
- Video/Video 2 .mp4
- __MACOSX/Video/._Video 2 .mp4
- Video/Video 3 .mp4
- __MACOSX/Video/._Video 3 .mp4
